# Supplementary material for: Effective Removal of Acetaldehyde Using Piperazine/Nitric Acid Co-Impregnated Bead-Type Activated Carbon
Source: Membranes (Basel). 2023 Jun 12;13(6):595. doi: 10.3390/membranes13060595 (PMC10302408; doi:10.3390/membranes13060595)
Supplement: Supplementary file 1 [file membranes-13-00595-s001.zip]

Archive with 1 entries (1 files):
- membranes-2417201-supplementary.pdf
